# Supplementary material for: The impact of COVID-19 on private healthcare service utilisation: time series analysis in the capital region of Finland during 2020–2022
Source: BMC Public Health. 2024 Nov 9;24:3100. doi: 10.1186/s12889-024-20594-7 (PMC11549829; doi:10.1186/s12889-024-20594-7)
Supplement: Supplementary file 1 — Supplementary Material 1. [file 12889_2024_20594_MOESM1_ESM.zip]

Archive with 3 entries (3 files):
- 2-supplementary_table_a.xlsx
- 2-supplementary_table_b.xlsx
- supplementary_material.pdf
