# Supplementary material for: The impact of COVID-19 on private healthcare service utilisation: time series analysis in the capital region of Finland during 2020–2022
Source: BMC Public Health. 2024 Nov 9;24:3100. doi: 10.1186/s12889-024-20594-7 (PMC11549829; doi:10.1186/s12889-024-20594-7)
Supplement: Supplementary file 1 — Supplementary Material 1. [file 12889_2024_20594_MOESM1_ESM.zip › 2-supplementary_table_a.xlsx]

## Sheet: Taul2
Group		State of Emergency		State of Emergency		Recovery phase
	2020-01-01	2020-03-17	2020-06-16	2021-03-01	2021-04-28	2021-10-01
	-	-	-	-	-	-
	2020-03-16	2020-06-15	2021-02-28	2021-04-27	2021-09-30	2022-06-16	Total	Total, visits
A00-B99	-0.031	-0.372	-0.137	-0.322	-0.039	-0.006	-0.114	-8700
C00-D48	-0.057	-0.438	-0.217	-0.193	-0.23	-0.2	-0.204	-17000
E00-E90	-0.055	-0.271	-0.043	0.077	0.13	0.13	0.126	1200
F00-F99	-0.012	-0.235	-0.092	-0.051	0	0.02	0.02	-11000
G00-G99	-0.066	-0.325	-0.126	-0.13	-0.1	-0.15	-0.164	-12300
H00-H59	0.034	-0.291	-0.107	-0.1	-0.06	-0.05	-0.055	-7950
H60-H95	-0.06	-0.331	-0.208	-0.233	-0.1	-0.13	-0.14	-10000
I00-I99	-0.07	-0.386	-0.28	-0.294	-0.27	-0.27	-0.272	-26500
J00-J39	-0.115	-0.138	-0.231	-0.511	-0.15	-0.08	-0.074	-72000
J40-J99	-0.048	-0.026	-0.163	-0.107	-0.25	-0.2	-0.204	-4100
K00-K93	-0.016	-0.2	0.044	0.011	0	-0.02	-0.027	-1200
L00-L99	0.001	-0.213	-0.026	-0.015	0.07	0.03	0.028	-900
M00-M99	-0.045	-0.317	-0.144	-0.152	-0.11	-0.15	-0.15	-72000
N00-N99	0.019	-0.238	-0.079	-0.088	-0.09	-0.13	-0.139	-13500
R00-R99	-0.029	-0.268	-0.085	-0.137	-0.05	-0.07	-0.077	-22500
S00-T98	-0.203	-0.344	-0.173	-0.24	-0.23	-0.2	-0.203	-59000
All	-0.066	-0.253	-0.112	-0.17	-0.07	0.01	0.014	-160000
