# Supplementary material for: The impact of COVID-19 on private healthcare service utilisation: time series analysis in the capital region of Finland during 2020–2022
Source: BMC Public Health. 2024 Nov 9;24:3100. doi: 10.1186/s12889-024-20594-7 (PMC11549829; doi:10.1186/s12889-024-20594-7)
Supplement: Supplementary file 1 — Supplementary Material 1. [file 12889_2024_20594_MOESM1_ESM.zip › 2-supplementary_table_b.xlsx]

## Sheet: Taul1
ICD-10 code	Group
A00-B99	Certain infectious and parasitic diseases
C00-D48	Malignant neoplasms
D50-D89	Diseases of the blood and blood-forming organs and certain disorders involving the immune mechanism
E00-E90	Endocrine, nutritional and metabolic diseases
F00-F99	Mental and behavioural disorders
G00-G99	Diseases of the nervous system
H00-H59	Diseases of the eye and adnexa
H60-H95	Diseases of the ear and mastoid process
I00-I99	Diseases of the circulatory system
J00-J99	Diseases of the respiratory system
K00-K93	Diseases of the digestive system
L00-L99	Diseases of the skin and subcutaneous tissue
M00-M99	Diseases of the musculoskeletal system and connective tissue
N00-N99	Diseases of the genitourinary system
O00-O99	Pregnancy, childbirth and the puerperium
P00-P96	Certain conditions originating in the perinatal period
Q00-Q99	Congenital malformations, deformations and chromosomal abnormalities
R00-R99	Symptoms, signs and abnormal clinical and laboratory findings, not elsewhere classified
S00-T98	Injury, poisoning and certain other consequences of external causes
U00-U99	Codes for special purposes
V01-Y98	External causes of morbidity and mortality
Z00-ZZB	Factors influencing health status and contact with health services
